# Supplementary material for: Mechanism of actin-dependent activation of nucleotidyl cyclase toxins from bacterial human pathogens
Source: Nat Commun. 2021 Nov 16;12:6628. doi: 10.1038/s41467-021-26889-2 (PMC8595890; doi:10.1038/s41467-021-26889-2)
Supplement: Supplementary file 7 — Source Data [file 41467_2021_26889_MOESM7_ESM.xlsx]

## Sheet: Figure 4B
Figure 4B
	Free F-actin, average	Repeat 1	Repeat 2	Repeat 3
WT PaExoY	0	0.00496575	0.00626993	0.00548369
	2.43273	0.906174	0.875761	0.873864
	12.392	0.919434	0.891552	0.886919
WT VnExoY	0	0.0361028	0.0237185	0.00782055
	4.76266	0.0965623	0.0929838	0.0843128
	14.7145	0.106485	0.102419	0.120557
Chimera A	0	0.00627541	0.00721543	0.00626921
	4.68681	0.119331	0.113669	0.090988
	14.4455	0.229271	0.168675	0.17572
Chimera B	0	0.00345258	0.0108452	0.00863845
	2.50361	0.869816	0.873867	0.838789
	12.2838	0.942364	0.925125	0.942415
Chimera C	0	0.0121397	0.0237901	0.00711916
	3.56665	0.476084	0.516497	0.490199
	13.1958	0.625811	0.626037	0.614603
Chimera D	0	0.0133454	0.00465116	0.00717316
	4.71174	0.0841173	0.103595	0.110483
	14.637	0.117854	0.132854	0.124816

## Sheet: Figure 4C
Figure 4C
			Activity, nmol/min/mg
	Toxin variant	Amount of the toxin used, ng	Repeat 1	Repeat 2	Repeat 3	Average	St dev
ATP, G-actin	PaExoY	200	1.268	1.063	0.87	1.067	0.19903
	VnExoY	1	112.319	86.957	68.841	89.3723	21.8394
	Chimera A	2000	0.067	0.063	0.059	0.063	0.004
	Chimera B	4000	0.262	0.158	0.135	0.185	0.0676683
	Chimera D	4000	0.147	0.16	0.168	0.158333	0.0105987
	Chimera E	4000	0.005	0.019	0.016	0.0133333	0.00737111
ATP, F-actin	PaExoY	10	5.193	7.488	7.971	6.884	1.48423
	VnExoY	4000	0.293	0.215	0.316	0.274667	0.0529371
	Chimera A	200	0.08	0.077	0.074	0.077	0.003
	Chimera B	4000	2.21	1.884	1.691	1.92833	0.262325
	Chimera D	4000	0.026	0.024	0.035	0.0283333	0.00585947
	Chimera E	4000	0.002	0.004	0.001	0.00233333	0.00152753

## Sheet: Figure 4D
Figure 4D
			Activity, nmol/min/mg
	Toxin variant	Amount of the toxin used, ng	Repeat 1	Repeat 2	Repeat 3	Average	St dev
GTP, G-actin	PaExoY	20	36.585	47.561	25.813	36.653	10.8742
	VnExoY	4000	0.005	0.003	0.002	0.00333333	0.00152753
	Chimera A	100	4.878	5.528	4.919	5.10833	0.36402
	Chimera B	4000	0.064	0.028	0.014	0.0353333	0.0257941
	Chimera D	4000	0.002	0	0.004	0.002	0.002
	Chimera E	4000	0.004	0	0.004	0.00266667	0.0023094
GTP, F-actin	PaExoY	2	174.797	142.276	176.829	164.634	19.3892
	VnExoY	4000	0.011	0.006	0.004	0.007	0.00360555
	Chimera A	100	9.228	9.024	9.309	9.187	0.146857
	Chimera B	4000	0.783	0.681	0.783	0.749	0.0588897
	Chimera D	4000	0	0.004	0.003	0.00233333	0.00208167
	Chimera E	4000	0.001	0.003	0.001	0.00166667	0.0011547

## Sheet: Figure S2G and S3D
Figure S2G and S3D
		Activity, nmol/min/mg
Toxin variant	Amount of the toxin used, ng	Repeat 1	Repeat 2	Repeat 3	Average	St dev
PaExoY	30	104.557	101.153	89.238	98.3157	8.04375
D247A	1000	1.30331	1.37383	1.32844	1.33519	0.0357394
R257E	1000	1.01882	0.910211	0.858338	0.929123	0.0818957
Y240S F254S Y255S	1000	0.0761886	0.0915885	0.0964516	0.0880762	0.0105782
R233E	1000	0	0.0510626	0.0178314	0.0229647	0.0259154
D293R	1000	0	0.0243155	0	0.00810517	0.0140386
W359S	1000	0.0129683	0.0753781	0.00972621	0.0326909	0.0370038

## Sheet: Figures S2E and S3G
Figure S2E and S3G
	Free F-actin, average	Repeat 1	Repeat 2	Repeat 3
WT PaExoY	0	0	0	0
	0.401333	0.172503	0.128108	0.117789
	0.658171	0.466695	0.25347	0.29003
	1.42614	0.674952	0.657899	0.555785
	2.92813	0.858996	0.79938	0.827873
	7.92635	0.881034	0.860674	0.74667
	12.8076	0.879377	0.876084	0.875429
R233E	0	0	0	0
	0.359604	0.180048	0.118196	0.170231
	0.759395	0.282872	0.33191	0.273944
	1.65322	0.540899	0.517604	0.557639
	3.47091	0.628287	0.59401	0.612615
	8.30766	0.690524	0.672096	0.66819
	13.2215	0.704682	0.748997	0.680529
D293R	0	0	0	0
	0.202714	0.25894	0.190696	0.207107
	0.526545	0.410193	0.333924	0.424029
	1.65315	0.532837	0.546557	0.536827
	3.33689	0.654446	0.639521	0.701766
	8.0501	0.791647	0.755614	0.792622
	12.9919	0.821546	0.799621	0.788498
W359S	0	0	0	0
	0.263923	0.211139	0.205361	0.166793
	0.50538	0.413099	0.418123	0.362321
	1.81084	0.480792	0.474033	0.47217
	3.59545	0.545864	0.525826	0.61377
	8.47225	0.594386	0.601225	0.637684
	13.3852	0.656077	0.656059	0.625633
D247A	0	0	0	0
	0.0935556	0.214931	0.264025	0.308777
	0.3425	0.507749	0.484114	0.397138
	1.378	0.788434	0.601461	0.556505
	3.24988	0.687985	0.684639	0.727521
	8.08389	0.844297	0.712916	0.742118
	12.991	0.861484	0.779703	0.769628
R257E	0	0	0	0
	0.298347	0.117802	0.163061	0.26112
	0.533283	0.362573	0.250727	0.54676
	1.35521	0.608484	0.704976	0.66029
	3.40913	0.625833	0.590369	0.692847
	8.20073	0.703489	0.727899	0.727735
	13.1575	0.707223	0.785333	0.718479
Y240S F254S Y255S	0	0	0	0
	0.55825	0.0973003	0.0598806	0.0729185
	0.920701	0.282299	0.172771	0.24009
	1.63443	0.554896	0.544938	0.538848
	3.31524	0.716097	0.574179	0.731435
	8.05425	0.796788	0.745425	0.792683
	12.9889	0.808407	0.797614	0.807309
ΔC5	0	0	0	0
	0.662247	0.0458091	0.0297366	0.0297575
	1.39447	0.0392834	0.0391579	0.0481959
	2.8915	0.0424147	0.0357647	0.0520173
	4.84822	0.068661	0.0586591	0.0548109
	9.83194	0.0690174	0.068861	0.0637987
	14.8526	0.0654912	0.0528218	0.0585895

## Sheet: Figure S3B
Figure S3B
	Amino acid	Free PaExoY	PaExoY in complex with F-actin
	24	3.94932	3.91121
	25	2.62844	2.72195
	26	2.67733	2.51325
	27	2.41905	2.02605
	28	2.06804	1.6276
	29	2.19891	1.80477
	30	2.25313	1.83988
	31	1.97137	1.46276
	32	1.98372	1.50819
	33	2.21056	1.79963
	34	2.09489	1.65439
	35	1.93644	1.47795
	36	2.18998	1.78782
	37	2.34004	1.98513
	38	2.1793	1.81616
	39	2.16222	1.82759
	40	1.83276	1.47521
	41	1.78521	1.42349
	42	1.5181	1.10125
	43	1.59304	1.09905
	44	1.63763	1.05283
	45	1.55648	1.05122
	46	1.33464	0.896089
	47	1.38234	0.801368
	48	1.47728	0.896829
	49	1.29125	0.881691
	50	1.23666	0.711072
	51	1.42812	0.755209
	52	1.39232	0.901193
	53	1.26684	0.810639
	54	1.40902	0.70247
	55	1.56901	0.930702
	56	1.50298	1.06269
	57	1.48806	0.940982
	58	1.65193	0.870352
	59	1.57657	0.678442
	60	1.5878	0.587039
	61	1.44495	0.583553
	62	1.42345	0.783823
	63	1.44451	0.786562
	64	1.51138	1.0294
	65	1.5419	1.22356
	66	1.35854	1.16896
	67	1.54392	1.37251
	68	1.71674	1.67123
	69	1.60516	1.73335
	70	1.23634	1.48681
	71	1.48506	1.58276
	72	1.50656	1.37129
	73	1.23758	1.20864
	74	1.22082	1.35689
	75	1.56505	1.41871
	76	1.65599	1.44298
	77	1.53144	1.5413
	78	1.22728	1.2172
	79	1.09372	1.37882
	80	1.04078	1.27234
	81	1.25492	1.58943
	82	1.56267	1.90562
	83	1.69381	1.86467
	84	2.13956	2.51007
	85	1.81121	2.38014
	86	2.11159	2.68333
	87	1.81377	2.44708
	88	1.75209	2.25487
	89	1.42044	1.91139
	90	1.40067	1.75459
	91	1.61563	2.01675
	92	1.83191	1.7594
	93	1.72087	1.78834
	94	1.53166	1.38634
	95	1.26373	1.33281
	96	1.30003	1.62523
	97	1.17105	1.66336
	98	0.973062	1.59022
	99	1.13804	1.92325
	100	1.37066	2.25418
	101	1.98399	2.77369
	102	2.80473	3.25623
	103	4.25995	3.21492
	104	5.05127	4.23043
	105	6.24465	5.72508
	106	6.65081	7.2311
	107	7.0049	7.08397
	108	8.06114	7.12768
	109	8.31476	8.45445
	110	8.13363	9.09682
	111	7.72464	10.0125
	112	7.86978	11.0211
	113	7.35492	11.3789
	114	6.81955	11.0337
	115	6.29394	9.10298
	116	5.86473	8.44943
	117	5.48625	9.07248
	118	5.22658	8.09914
	119	5.07229	6.43446
	120	5.05277	6.79971
	121	4.94125	7.04368
	122	5.17974	5.96654
	123	5.50285	5.15161
	124	5.74876	5.79944
	125	6.06852	5.59019
	126	6.18262	5.28068
	127	5.05743	3.83392
	128	3.45174	4.2556
	129	4.17566	3.52736
	130	4.1259	4.00743
	131	3.04663	3.15777
	132	2.64096	3.09088
	133	2.2852	2.96534
	134	1.96911	2.88016
	135	2.47634	2.6455
	136	2.22106	2.14975
	137	1.78567	1.54457
	138	2.01812	1.51639
	139	1.93155	1.42288
	140	2.33384	1.90831
	141	2.75437	2.03746
	142	2.6962	2.09465
	143	2.15102	1.68037
	144	1.97746	1.47136
	145	2.30354	1.79849
	146	2.23191	1.81154
	147	1.87009	1.62795
	148	2.04268	1.88644
	149	2.47565	2.19614
	150	2.49232	2.3816
	151	2.45541	2.63361
	152	2.67583	3.026
	153	2.40114	2.66228
	154	2.80733	3.00518
	155	2.9483	2.68692
	156	3.37834	3.00432
	157	3.61564	3.27295
	158	3.86643	3.74291
	159	4.14989	3.98033
	160	3.54184	3.41128
	161	3.16203	3.12573
	162	2.75667	2.64351
	163	2.48149	2.56731
	164	2.22132	2.29922
	165	2.50279	2.5338
	166	3.3688	2.82868
	167	5.13584	3.1671
	168	7.00346	3.41912
	169	7.53147	4.15359
	170	6.06323	4.14793
	171	4.49645	4.33517
	172	4.06718	3.50879
	173	3.14015	3.06134
	174	3.06556	2.9311
	175	2.54535	2.73836
	176	2.15672	2.43237
	177	2.33705	2.47485
	178	2.10757	2.07548
	179	2.48367	2.51254
	180	2.59727	2.68443
	181	3.09487	2.92299
	182	3.7589	3.67289
	183	3.93434	3.44818
	184	3.96078	3.21929
	185	2.93038	2.34101
	186	2.38127	1.95391
	187	2.13005	1.8064
	188	1.85567	1.66801
	189	2.14368	2.01474
	190	2.32434	2.58533
	191	2.80552	4.07115
	192	4.44492	4.12611
	193	5.96268	3.65641
	194	6.0443	4.01706
	195	4.46043	3.40293
	196	3.2344	2.585
	197	2.39413	1.80426
	198	1.54298	3.0509
	199	1.23314	2.34619
	200	1.3661	2.17369
	201	1.60068	2.16782
	202	2.22955	2.38329
	203	2.85568	3.05766
	204	3.51857	3.15938
	205	2.67435	2.58235
	206	2.32171	2.49416
	207	1.6003	1.93224
	208	1.18249	1.72456
	209	1.01342	1.51729
	210	0.908716	1.23283
	211	1.05861	1.26862
	212	1.14342	1.05901
	213	1.28066	0.926075
	214	1.34805	0.923776
	215	1.36214	0.814036
	216	1.47383	0.900458
	217	1.60437	0.864184
	218	1.54449	0.679349
	219	1.70979	0.6376
	220	1.80889	0.78285
	221	1.91967	0.930919
	222	2.21741	1.05953
	223	3.2153	1.29546
	224	4.09873	1.24294
	225	4.47632	1.14926
	226	3.66877	1.38417
	227	3.82527	1.59074
	228	3.75712	2.11675
	229	2.46	1.65622
	230	1.949	1.27969
	231	1.95507	1.18552
	232	1.96098	1.34459
	233	2.07528	1.36946
	234	2.41208	1.72261
	235	2.81572	2.00031
	236	3.87883	2.58269
	237	5.17303	2.76391
	238	4.12592	2.65266
	239	4.26194	2.42663
	240	4.20654	2.30703
	241	5.36471	2.5573
	242	7.26603	2.61884
	243	8.32747	2.73383
	244	10.0183	3.2092
	245	11.3219	3.49491
	246	11.5386	3.11447
	247	9.35291	2.72348
	248	7.70935	2.80485
	249	5.70725	2.55413
	250	4.16355	2.78558
	251	4.54773	2.82762
	252	5.09356	2.81086
	253	4.51388	2.31927
	254	3.61991	2.2083
	255	2.9249	2.63897
	256	3.2455	2.45247
	257	3.13759	3.4066
	258	2.50874	2.75549
	259	2.41733	2.39174
	260	2.42135	2.66451
	261	1.96756	2.06029
	262	1.70476	1.68334
	263	1.81707	1.51146
	264	2.03514	1.3085
	265	1.87328	1.15522
	266	1.7858	1.06327
	267	1.63909	1.12426
	268	1.52191	1.0332
	269	1.51214	0.859551
	270	1.46145	1.02219
	271	1.39466	1.10238
	272	1.28551	0.871836
	273	1.1826	0.891068
	274	1.19228	1.14123
	275	1.17765	1.06297
	276	1.05377	0.848845
	277	1.02597	1.05018
	278	1.16324	1.22838
	279	1.18564	1.05913
	280	1.17732	1.04477
	281	1.32431	1.28851
	282	1.25523	1.55319
	283	1.73131	2.31157
	284	1.96917	2.48913
	285	1.87031	2.36719
	286	1.46872	1.92806
	287	1.17826	1.44836
	288	1.04837	1.16958
	289	1.06718	1.02398
	290	1.25969	1.21681
	291	1.38363	1.15075
	292	1.52052	1.06091
	293	1.57479	0.91436
	294	1.70931	1.10319
	295	1.8505	1.31377
	296	1.93627	1.57456
	297	2.04786	1.61005
	298	2.44951	1.852
	299	2.95266	2.23736
	300	3.49434	2.10331
	301	3.70529	2.36853
	302	4.74636	2.96578
	303	3.93323	2.45782
	304	2.05669	2.05281
	305	1.7347	1.47548
	306	1.66483	1.40313
	307	1.67088	1.36658
	308	1.55553	1.16303
	309	1.51529	0.944478
	310	1.47994	0.751711
	311	1.48735	0.681166
	312	1.63414	0.771776
	313	1.71136	0.888032
	314	2.03611	1.17608
	315	2.25838	1.32778
	316	2.44367	1.30734
	317	3.12804	1.8878
	318	4.23504	2.59954
	319	3.60205	2.71813
	320	4.5443	3.96163
	321	4.95038	4.88237
	322	4.97616	4.78559
	323	4.20343	4.66975
	324	4.04462	3.3566
	325	3.74043	2.65938
	326	3.43433	2.196
	327	2.31917	1.40464
	328	2.18065	1.56217
	329	1.80562	1.13903
	330	1.62611	0.987495
	331	1.78489	1.0921
	332	1.66669	1.20044
	333	1.79634	1.27946
	334	1.87526	1.52813
	335	1.84781	1.83322
	336	1.96463	1.7256
	337	2.1485	1.69768
	338	2.03911	1.47376
	339	1.88825	1.2451
	340	2.116	1.3525
	341	2.21205	1.31234
	342	2.00304	1.05581
	343	2.03398	1.02706
	344	2.26849	1.18362
	345	2.16923	1.08317
	346	1.99714	0.87512
	347	2.23133	0.979048
	348	2.40388	1.11335
	349	2.19612	1.0267
	350	2.17582	1.02933
	351	1.94015	0.81493
	352	1.98989	0.890669
	353	2.51102	1.36509
	354	2.77614	1.78706
	355	3.26704	1.92734
	356	3.54445	2.29595
	357	3.51942	2.77273
	358	3.72969	2.99512
	359	3.72167	2.47979
	360	3.0703	2.0755
	361	2.49231	1.70507
	362	3.90851	1.51358
	363	5.00238	1.40028
	364	7.18626	1.29843
	365	9.94614	1.56444
	366	12.1027	1.57386
	367	10.3264	1.48119
	368	9.50191	1.70351
	369	12.9094	1.86946
	370	13.5317	1.80191
	371	11.2502	1.85948
	372	12.8238	2.12819
	373	15.723	2.17645
	374	14.6853	2.14525
	375	13.5557	2.38378
	376	16.2916	3.05182
	377	17.6412	4.05243
	378	19.5798	5.92092

## Sheet: Figure S5
Figure S5
		Activity, nmol/min/mg
Sample	Amount of the toxin used, ng	Repeat 1	Repeat 2	Repeat 3	Average	St dev
VvExoY wo actin	4000	0	0	0	0	0
VvExoY with G-Latrunculin-actin	10	102.899	66.6667	98.5507	89.372	19.7832
VvExoY with F-phallodin-actin	4000	1.65217	1.33333	1.18841	1.3913	0.237257
VvExoY with G-profilin-actin	10	142.029	173.913	142.029	152.657	18.4083
VvExoY with G-thymosin beta4-actin	10	34.7826	36.2319	31.8841	34.2995	2.2138
